# Supplementary material for: Along the Axis between Type 1 and Type 2 Immunity; Principles Conserved in Evolution from Fish to Mammals
Source: Biology (Basel). 2015 Nov 17;4(4):814–59. doi: 10.3390/biology4040814 (PMC4690019; doi:10.3390/biology4040814)
Supplement: Supplementary File 1 [file biology-04-00814-s001.zip]

Archive with 2 entries (2 files):
- biology-4040814-supplementary 1.pdf
- biology-4040814-supplementary 2.pdf
